# Supplementary material for: LRRK2 Kinase Inhibition Attenuates Neuroinflammation and Cytotoxicity in Animal Models of Alzheimer’s and Parkinson’s Disease-Related Neuroinflammation
Source: Cells. 2023 Jul 6;12(13):1799. doi: 10.3390/cells12131799 (PMC10340668; doi:10.3390/cells12131799)
Supplement: Supplementary file 1 [file cells-12-01799-s001.zip]

Archive with 1 entries (1 files):
- cells-2331723-supplementary.pdf
